# Supplementary material for: Molecular profiling and phenotypic evaluation of thermo-sensitive genic male sterility genes for high-yielding rice hybrids (Oryza sativa L.)
Source: PeerJ. 2025 Mar 26;13:e18803. doi: 10.7717/peerj.18803 (PMC11954467; doi:10.7717/peerj.18803)
Supplement: Supplemental Information 6 [file peerj-13-18803-s006.csv]

13
DFF
PH
PT
PE
PL
PS
PF
SF
SL
SE
GA
GPP
SPY
116.18	96.41	16.23	62.78	25.86	91.57	48.53	52.82	1.49	46.37	22.78	215.72	17.91
110.27	87.72	16.96	62.33	23.23	82.21	48.58	51.54	1.53	45.51	21.75	215.16	15.44
118.55	99.88	18.80	63.89	26.91	95.32	48.40	48.34	1.52	48.51	25.37	217.12	16.15
100.80	100.79	16.85	62.29	26.56	91.42	74.54	51.70	1.44	44.93	28.29	104.53	11.60
96.05	91.05	16.95	70.30	22.92	87.41	81.86	49.90	1.61	44.38	31.28	111.90	10.55
94.15	87.15	17.20	73.51	25.52	90.27	71.61	56.20	1.37	43.00	30.43	101.58	10.85
93.59	79.07	16.65	67.38	23.10	90.54	76.19	57.43	2.40	46.93	11.55	248.32	30.28
95.65	91.35	19.59	63.28	22.59	92.23	65.53	60.86	2.09	47.40	11.24	221.91	33.05
92.76	82.58	18.75	61.64	23.31	86.33	68.58	58.41	2.18	47.27	12.31	240.77	34.16
97.88	67.95	14.82	60.80	22.80	89.69	54.90	52.43	1.68	54.67	13.84	134.48	26.36
103.49	78.17	16.81	64.47	19.65	89.74	54.67	59.36	1.81	55.96	12.89	124.89	28.57
95.63	70.87	15.39	63.42	20.55	89.67	54.83	54.41	1.77	59.18	13.16	127.63	25.48
70.39	86.35	14.43	67.00	18.69	92.61	84.31	69.15	1.65	28.12	27.04	267.29	10.61
74.85	84.72	14.14	68.80	19.48	85.83	74.92	66.93	1.58	27.72	28.61	254.53	11.72
71.66	80.63	14.03	62.51	16.72	90.67	71.17	68.52	1.39	27.56	29.24	258.18	12.17
86.27	65.37	28.05	84.16	22.38	89.69	81.87	64.94	1.66	34.66	28.36	129.88	36.30
89.42	71.89	27.80	87.85	21.91	89.72	74.01	63.62	1.62	36.37	28.22	131.28	33.18
97.31	62.76	27.16	97.09	20.73	89.68	85.02	68.24	1.67	33.98	28.32	131.84	31.93
90.51	69.12	20.11	61.33	19.07	93.60	51.86	42.79	1.63	52.62	11.48	208.01	28.13
92.84	63.53	20.81	60.19	18.91	91.00	54.55	37.83	1.54	49.60	11.76	214.67	29.46
98.65	71.36	21.09	64.18	19.02	84.50	53.78	44.78	1.51	48.39	11.87	231.32	28.51
99.48	81.65	23.47	62.30	22.32	90.70	73.61	59.94	1.87	52.70	25.40	180.96	35.46
110.13	73.40	22.71	65.43	22.76	88.95	81.72	60.22	1.96	60.05	25.13	162.38	38.01
114.39	84.95	20.81	66.68	22.93	89.45	84.97	60.14	1.66	57.95	24.46	175.65	39.03
113.93	74.62	17.39	67.62	18.96	90.42	68.82	55.28	2.12	26.99	17.02	136.12	18.73
113.80	71.19	17.52	67.86	21.35	86.81	77.55	58.18	2.02	27.76	17.67	117.18	18.60
114.27	83.18	17.07	67.02	20.67	91.87	81.04	59.34	2.16	25.05	15.41	130.71	18.78
112.01	85.59	14.52	61.69	23.09	16.02	77.97	47.96	2.11	24.66	23.32	209.33	25.16
120.74	85.43	12.44	55.76	22.65	15.29	70.68	50.64	1.93	27.00	23.27	213.78	26.98
118.25	85.99	13.03	64.06	23.26	15.50	72.76	46.89	2.18	26.33	23.31	224.90	26.46
101.53	77.48	21.07	66.06	21.09	87.71	49.42	54.92	2.00	36.38	13.10	132.94	23.71
102.58	78.39	22.39	59.39	22.44	83.73	46.80	61.64	2.09	39.28	12.71	127.80	26.16
98.89	78.13	20.54	64.15	21.48	97.66	48.67	56.84	1.96	40.44	14.09	129.27	22.73
91.79	73.17	23.17	62.80	26.43	87.32	56.94	73.97	1.44	38.06	23.11	129.44	37.29
103.30	77.06	22.61	59.30	24.23	91.48	61.26	72.79	1.56	36.36	19.81	127.25	41.93
107.91	86.77	21.20	61.80	23.35	90.29	62.99	69.84	1.53	35.68	22.17	130.31	43.79
98.55	65.44	19.79	60.63	18.16	90.72	74.12	54.24	1.71	44.77	28.57	119.61	36.27
90.79	74.59	20.82	55.50	20.89	90.04	73.36	52.11	1.73	46.12	27.22	116.82	43.14
101.66	71.98	23.39	62.68	18.94	88.34	76.02	59.55	1.67	49.51	29.11	126.57	41.18
107.61	92.45	22.41	67.21	25.28	89.53	54.16	77.37	1.97	37.49	11.99	99.27	20.95
111.87	93.55	21.90	60.01	22.24	89.20	52.99	86.53	1.88	42.25	11.48	91.64	21.12
122.53	93.99	21.70	62.07	26.49	90.37	50.05	73.70	1.94	44.16	11.63	97.09	21.54
86.60	86.32	16.99	61.64	23.43	88.53	62.45	58.65	1.91	62.71	25.80	174.49	16.79
87.79	88.31	17.04	62.93	22.89	86.18	70.50	57.51	1.89	53.24	25.27	185.13	16.60
83.61	81.36	16.97	58.43	22.68	94.39	64.75	57.84	1.96	55.95	23.94	189.38	16.11
125.13	84.54	10.62	58.36	19.02	83.01	70.27	53.54	1.87	21.92	13.93	226.69	23.20
105.65	71.92	12.27	61.07	21.50	98.62	73.29	60.91	1.98	20.95	13.51	232.08	23.20
111.22	75.53	11.09	57.27	22.49	87.47	80.84	55.65	2.03	24.33	12.46	213.23	23.20
100.96	74.66	13.80	65.53	23.19	90.12	81.29	52.77	1.95	36.58	22.79	124.72	19.65
117.38	77.11	14.89	67.18	24.22	89.14	78.10	54.93	1.71	34.11	23.13	136.14	20.54
105.65	83.23	15.33	61.39	20.60	89.84	70.11	51.91	2.04	33.12	23.97	120.15	17.41
100.58	84.36	19.76	61.24	21.29	88.37	83.44	57.49	1.84	34.62	23.64	118.92	40.30
113.56	80.23	19.93	65.52	23.11	89.26	76.52	63.98	2.03	39.04	21.95	135.27	41.51
109.85	81.41	19.32	59.53	22.59	91.47	73.75	62.13	1.89	32.85	24.31	141.81	37.29
111.61	72.71	18.61	64.46	26.24	18.00	81.64	55.91	1.58	45.98	16.41	192.93	18.58
110.84	69.14	20.76	63.65	24.28	17.00	76.47	56.27	1.46	49.88	15.82	186.77	20.69
113.55	70.16	21.62	64.79	23.49	16.60	74.40	56.41	1.41	51.44	17.87	184.30	17.73
108.30	71.33	17.58	64.83	21.99	92.94	78.20	57.44	1.60	44.66	12.72	102.27	30.46
111.78	79.25	17.00	67.09	22.84	87.27	80.41	63.64	1.46	45.08	10.93	110.93	32.38
106.91	82.42	17.41	59.18	23.18	88.89	72.68	66.12	1.41	44.96	11.44	98.81	33.15
102.34	71.48	16.04	66.35	23.43	88.92	75.58	55.84	1.82	40.11	17.93	124.70	25.96
105.45	71.79	16.01	63.10	22.42	89.44	73.76	55.14	1.73	41.92	19.76	132.41	26.88
113.22	70.72	15.95	67.65	23.14	90.74	75.06	56.12	1.70	35.58	17.20	126.90	23.65
136.06	81.59	14.31	59.34	23.49	90.66	67.66	45.99	1.75	36.89	19.58	138.64	32.35
140.58	82.10	12.77	62.29	22.69	85.85	72.98	53.53	1.70	42.16	21.66	130.15	31.65
137.35	80.30	14.92	63.47	23.81	92.58	71.46	51.38	1.89	40.65	18.75	136.21	29.90
115.22	88.20	15.39	59.32	24.59	90.10	74.56	39.62	1.19	30.18	17.87	181.59	28.51
117.03	86.60	14.84	60.42	21.23	90.91	77.92	39.34	1.20	28.64	15.14	182.78	30.37
115.74	92.20	16.78	60.86	22.19	88.09	75.52	38.64	1.22	29.08	17.09	178.62	31.12
111.28	80.65	14.94	63.73	19.54	30.82	78.40	64.40	1.70	50.06	15.08	104.60	35.63
109.89	69.80	14.47	64.99	21.39	28.33	85.39	63.01	1.86	44.98	14.94	111.60	35.68
111.84	77.55	14.60	60.58	20.07	29.04	75.61	67.89	1.63	42.95	14.98	101.80	35.79
109.54	84.67	18.15	66.44	19.40	89.48	82.40	42.85	2.19	42.02	18.46	159.45	22.56
108.51	82.00	17.79	65.15	19.55	90.00	76.15	42.68	2.01	42.94	18.09	184.07	22.27
105.94	75.33	19.05	61.91	19.04	89.63	73.65	42.27	1.94	45.24	18.35	166.48	23.28
105.84	76.39	18.96	61.58	20.59	97.68	76.01	52.78	2.32	32.55	27.43	125.68	19.60
99.79	87.92	18.54	54.67	19.76	83.72	77.14	50.68	2.16	35.79	26.28	141.99	18.55
97.37	79.68	17.49	64.35	22.65	87.71	79.96	49.84	2.09	34.86	30.32	137.33	18.85
110.21	81.51	15.65	60.53	21.80	30.77	63.71	65.11	2.18	31.89	11.81	243.47	18.63
99.15	83.18	15.25	65.24	21.41	25.94	71.82	63.35	2.18	31.28	12.02	225.38	19.21
114.64	77.33	15.09	67.12	22.79	29.39	75.07	62.65	2.18	31.03	11.27	218.15	20.66
94.59	83.74	18.89	58.75	20.07	89.60	75.71	33.26	2.05	67.46	26.67	198.46	9.87
91.76	83.23	18.66	57.00	19.13	89.67	73.54	35.81	2.12	68.59	27.76	191.37	10.52
101.65	83.02	19.45	58.25	19.80	89.83	81.14	36.83	2.10	64.64	30.48	216.18	9.61
89.84	61.88	21.83	66.11	15.55	37.11	8.25	42.21	1.54	38.20	18.77	94.01	30.83
92.54	62.29	22.83	64.34	14.59	36.44	8.02	40.44	1.82	39.53	17.67	90.04	30.19
90.61	60.84	19.33	70.55	14.86	34.75	7.43	46.65	1.74	42.87	18.46	103.95	31.08
112.41	79.23	26.93	57.99	19.53	84.85	81.83	60.50	1.82	32.64	20.33	185.69	23.25
110.35	77.02	23.55	64.03	20.93	93.34	88.17	62.90	1.84	30.72	20.11	185.07	24.57
113.24	84.75	24.52	55.58	20.53	90.91	79.29	54.50	1.83	29.95	19.57	187.23	24.19
122.09	90.95	20.14	64.55	26.24	90.43	72.31	57.18	1.79	19.57	28.31	163.53	28.53
126.54	89.51	21.09	65.45	22.57	91.90	85.59	54.79	1.97	19.39	28.29	192.62	28.51
123.36	94.55	19.76	67.70	25.19	86.76	76.10	58.13	2.04	18.93	28.30	171.84	28.47
135.87	85.99	14.75	65.83	23.44	85.18	65.85	48.88	2.17	32.14	23.40	156.02	18.62
118.59	87.70	15.14	67.92	23.59	90.83	69.93	51.15	2.36	32.03	24.47	134.97	20.21
123.53	85.30	16.10	68.75	23.97	93.09	67.02	52.06	2.43	32.43	27.14	150.01	19.07
107.71	72.83	13.41	54.08	22.46	89.63	77.99	54.28	2.00	35.57	19.73	166.58	7.13
97.72	72.06	14.02	55.76	21.82	90.00	78.56	48.89	1.87	34.66	19.20	150.85	7.51
100.57	70.12	15.56	59.96	22.72	89.48	76.56	50.43	1.82	32.37	21.06	144.56	8.46
96.14	82.52	14.18	58.46	22.86	91.53	78.64	49.41	1.68	37.29	10.99	111.46	21.07
94.43	83.29	16.79	67.42	27.08	95.18	78.01	52.37	1.69	35.46	12.65	107.13	21.73
100.43	85.20	16.04	61.02	24.07	82.40	76.45	51.52	1.72	41.85	11.46	105.40	20.80
98.50	79.06	13.75	67.38	26.75	91.73	82.04	61.05	1.93	34.63	23.20	149.24	24.05
96.62	88.88	13.25	64.53	24.65	81.58	72.87	59.42	1.83	32.84	19.71	143.03	23.82
95.87	86.07	12.01	57.40	27.59	95.79	69.20	55.33	1.97	32.13	22.20	151.73	23.23
114.57	83.27	17.98	65.07	17.21	88.11	75.17	63.69	1.94	36.31	21.39	196.63	27.85
101.71	86.91	19.74	64.36	14.52	91.82	76.87	64.46	1.69	35.92	22.94	198.88	24.00
119.72	81.82	17.27	62.57	15.29	89.17	75.66	61.75	1.87	37.27	20.77	204.49	26.75
146.89	77.96	22.25	66.05	20.34	89.50	75.90	58.50	1.71	38.24	16.73	185.19	13.98
155.83	75.70	22.67	59.81	21.98	90.51	75.73	59.66	2.01	35.03	16.80	215.08	14.25
153.28	76.35	22.08	68.55	19.69	89.09	75.78	58.83	1.92	39.53	16.57	193.73	14.36
148.44	89.36	23.42	60.58	21.29	89.11	46.21	49.37	1.87	29.09	10.64	162.90	31.01
156.75	76.48	21.65	63.19	23.43	87.92	42.65	56.42	1.81	34.01	12.49	159.58	28.45
150.81	80.16	20.94	69.72	24.29	92.08	47.64	54.41	1.66	30.50	11.96	160.53	32.04
64.45	100.45	16.48	73.05	20.58	96.31	44.36	70.73	2.48	66.30	23.11	34.21	21.23
63.02	90.51	15.12	67.36	20.06	84.74	42.29	63.58	2.43	74.78	22.17	34.64	22.55
59.44	86.54	16.09	65.09	18.77	88.05	49.54	73.59	2.41	62.91	19.82	33.15	21.61
98.91	78.75	22.70	57.92	17.37	88.38	6.70	53.65	2.40	28.25	20.11	326.01	35.92
110.27	79.58	23.44	55.77	18.89	94.96	7.08	53.38	2.54	29.91	19.85	336.04	36.39
114.81	81.67	20.85	63.30	16.76	85.75	7.23	53.76	2.50	29.44	20.04	300.94	36.58
109.41	77.21	16.31	56.77	18.04	18.93	75.35	53.48	2.11	43.54	24.68	331.86	40.44
122.36	74.98	16.94	65.24	18.46	20.80	77.11	52.01	2.16	41.63	24.05	302.57	46.42
104.23	82.80	14.74	59.19	19.51	18.18	74.64	51.42	1.97	48.33	26.27	343.57	42.15
95.02	87.02	17.58	57.89	25.97	70.30	70.42	65.56	1.88	32.89	26.28	181.42	17.06
103.74	94.74	20.64	48.82	23.70	75.92	62.44	63.65	1.79	33.70	29.81	189.78	14.58
107.23	89.23	19.77	55.30	25.32	78.17	68.14	58.88	2.11	35.72	28.80	183.81	16.35
126.06	82.14	23.30	54.70	23.66	94.77	72.44	63.73	1.84	34.62	30.01	198.72	15.08
109.59	78.63	19.85	54.23	23.25	82.94	62.92	65.80	1.95	33.41	26.01	189.57	17.23
121.35	77.22	20.84	53.06	23.08	91.39	65.64	58.57	2.00	34.27	28.87	166.71	15.69
107.97	81.63	18.86	62.75	20.20	94.86	43.88	56.96	1.87	47.01	13.40	138.52	14.84
109.99	83.88	18.73	64.46	20.07	82.82	44.50	54.25	1.98	46.42	12.91	148.97	14.64
115.03	89.49	18.42	58.48	19.74	91.42	43.63	56.19	1.82	48.48	13.59	141.51	14.92
109.21	90.65	16.10	75.78	19.55	89.02	58.79	52.67	1.50	24.24	20.25	126.35	18.31
100.20	82.34	18.19	67.81	21.81	90.61	61.68	52.41	1.73	24.92	22.06	114.59	17.94
96.59	79.01	16.70	64.62	18.64	89.47	62.84	53.32	1.57	22.54	22.79	131.06	19.25
109.75	82.93	19.22	75.72	22.07	91.25	74.54	69.19	2.21	27.95	32.80	134.54	24.47
94.43	87.20	21.86	68.94	22.47	90.22	81.29	66.20	2.26	27.13	31.42	136.83	25.71
98.81	97.87	22.91	66.23	23.47	87.63	79.36	65.01	2.07	27.72	30.87	133.63	24.82
113.34	95.53	14.81	77.18	22.44	89.14	82.82	68.15	2.16	26.21	31.07	131.44	26.23
109.78	91.84	14.49	65.14	22.65	89.84	72.50	70.84	2.13	28.64	32.54	133.81	24.69
100.87	82.62	13.69	68.58	21.90	90.12	79.87	61.41	2.25	27.95	31.49	139.75	24.08
111.78	82.11	20.23	56.75	24.23	84.47	76.95	48.73	1.39	40.57	14.82	138.14	16.01
112.86	87.38	19.36	67.13	24.41	96.67	78.25	43.25	1.62	41.50	14.21	147.46	16.00
111.35	89.49	22.42	59.72	24.36	87.96	73.71	44.82	1.46	38.23	15.07	134.41	16.00
100.13	95.22	17.35	61.41	19.88	14.02	84.75	58.48	1.76	43.53	11.65	209.22	14.24
98.72	82.01	18.97	63.15	20.47	14.47	73.11	51.88	1.99	49.78	11.55	208.10	14.52
98.16	85.78	16.70	62.65	19.65	12.91	76.44	49.24	1.92	47.99	11.90	209.67	14.13
99.16	81.35	14.48	65.98	18.41	85.15	77.51	57.06	1.83	32.39	20.42	144.41	40.52
97.13	83.06	16.46	59.13	17.89	90.84	75.04	58.58	1.99	29.15	23.41	133.19	42.75
97.71	82.57	15.05	56.39	19.71	93.11	68.85	53.26	1.77	27.86	21.27	136.40	43.64
108.11	88.10	10.67	58.50	24.15	87.46	77.72	44.94	2.21	54.73	15.97	144.73	17.54
107.91	84.26	9.50	58.49	21.56	98.66	75.94	48.24	2.16	57.69	16.88	136.45	14.85
107.97	89.64	9.83	58.50	22.30	82.98	75.23	43.62	2.17	58.88	17.25	138.82	15.62
118.52	84.81	14.36	58.57	21.96	94.75	79.37	63.13	1.83	38.41	10.62	194.98	26.95
119.55	84.21	14.75	60.79	20.49	88.44	79.11	56.09	1.64	33.32	9.53	175.09	29.31
115.93	83.97	14.90	66.35	21.54	85.91	80.02	53.28	1.78	34.77	9.84	202.93	28.64
99.11	80.88	19.62	64.91	18.31	92.38	15.65	56.52	2.05	49.00	22.39	159.20	26.16
92.72	71.87	20.21	74.45	18.32	86.12	13.67	51.00	2.02	51.25	20.78	163.20	29.36
90.16	68.26	18.15	67.64	18.35	90.59	15.08	48.79	1.96	52.15	21.93	157.60	24.88
119.59	97.93	18.57	60.40	22.42	70.48	57.15	57.14	2.06	56.57	13.42	174.44	26.71
102.81	88.85	19.08	60.80	23.26	84.16	53.04	59.97	1.99	50.15	13.34	180.81	30.42
107.60	85.22	18.36	59.40	20.31	80.25	54.21	61.10	2.25	51.98	13.14	196.74	27.77
102.65	83.10	14.64	61.15	24.68	76.55	59.65	56.72	2.14	53.12	13.44	168.37	27.23
115.13	90.48	17.04	63.06	22.17	85.31	53.59	62.97	2.07	52.60	12.75	195.72	27.94
106.22	93.43	15.33	56.39	21.16	73.04	51.16	58.51	2.09	52.97	13.71	187.91	29.72
103.31	89.58	12.62	61.36	25.63	76.69	84.58	53.50	1.82	63.73	19.02	231.54	37.88
100.26	101.98	15.03	59.59	26.49	74.36	71.32	50.99	2.00	57.59	18.54	230.63	35.90
102.44	98.44	14.34	55.15	25.88	68.55	75.11	54.51	2.07	61.98	17.34	233.82	35.11
100.15	78.41	17.40	65.81	19.10	94.52	74.13	55.83	1.71	43.86	28.10	129.94	30.07
109.40	74.57	19.03	67.64	22.43	88.50	77.47	51.20	1.92	42.99	28.45	147.51	31.86
96.45	88.01	18.56	61.25	21.48	86.09	78.80	57.68	2.01	46.05	28.35	154.54	32.57
